# Supplementary material for: An Epichloë festucae homologue of MOB3, a component of the STRIPAK complex, is required for the establishment of a mutualistic symbiotic interaction with Lolium perenne
Source: Mol Plant Pathol. 2016 Aug 14;17(9):1480–92. doi: 10.1111/mpp.12443 (PMC5132070; doi:10.1111/mpp.12443)
Supplement: Supplementary file 9 — Table S1 Biological material. [file MPP-17-1480-s009.xlsx]

## Sheet: Sheet1
Supplementary Table S1: Biological Material
Biological material	Relevant characteristics	Reference
Fungal strains
Epichloë festucae
PN2278 (WT)	Fl1	Young et al., 2005
PN3020 (∆mobC#37)	Fl1/ΔmobC::gen (pKG4); GenR	This study
PN3021 (∆mobC#21)	Fl1/ΔmobC::gen (pKG4); GenR	This study
PN3069 (∆mobC#21/mobC #4)	ΔmobC#21/PmobC-mobC-TmobC (pKG8); GenR, HygR	This study
PN3071 (∆mobC#37/mobC #11)	ΔmobC#37/PmobC-mobC-TmobC (pKG8); GenR, HygR	This study
Bacterial strains
E.coli
PN1687	Source of pII99; AmpR, GenR	Namiki et al., 2001
PN1862	Source of pSF15.15; AmpR, HygR	S. Foster
PN413	Source of pRS426; AmpR	Christianson et al., 1992
PN4251	Source of pKG4; AmpR	This study
PN4268	Source of pKG8; AmpR	This study
Plasmids
pII99	PtrpC-nptII-TtrpC; AmpR, GenR	Namiki et al., 2001
pSF15.15	PtrpC-hph-TtrpC; AmpR, HygR	S. Foster
pRS426	ori(f1)-lacZ-T7 promoter-MCS (KpnI-SacI)-T3 promoter-lacI-ori(pMB1)-ampR-ori (2 micron), URA3, AmpR	Winston et al, 1995
pKG4	pRS426 containing 5'mobC-PtrpC-gen-3'mobC; AmpR, GenR	This study
pKG8	pRS426 containing 2.8kb Pmob-mobC-TmobC complementation construct; AmpR	This study
