# Supplementary material for: An Epichloë festucae homologue of MOB3, a component of the STRIPAK complex, is required for the establishment of a mutualistic symbiotic interaction with Lolium perenne
Source: Mol Plant Pathol. 2016 Aug 14;17(9):1480–92. doi: 10.1111/mpp.12443 (PMC5132070; doi:10.1111/mpp.12443)
Supplement: Supplementary file 10 — Table S2 Primers used in this study. [file MPP-17-1480-s010.xlsx]

## Sheet: Sheet1
Supplementary Table S2 : Primers used in this study.
Primer	Sequence
NptF	GATATTGAAGGAGCACTTTTTG
NptR	CTACCCATCTTAGTAGGAATG
pRS426F	GTAACGCCAGGGTTTTCCCAGTCACGAC
pRS426R	GCGGATAACAATTTCACACAGGAAACAGC
KG33	CGGTAATATGCAGTTTCGC
KG34	TTGACCTCCACTAGCTCC
KG35	GCCTACAGGACACACATT
KG36	CTTTGCAGAATCCCAACG
KG37	GAACACGATAGGTCAGAAACTC
KG38	TGATGACCCTTGATGCACC
KG39	GGCTCTGGCACCGAGAT
KG40	TCACTCTGGATCCGTAACCTG
KG45	GTAACGCCAGGGTTTTCCCAGTCACGACTGAACTCGAGCCTTGACTAGC
KG46	CCAAGCCCAAAAAGTGCTCCTTCAATATCAGGGGGAATTCGAATCCACC
KG47	GAAAATCATTCCTACTAAGATGGGTAGCAGCTCTCGCCGATGTCA
KG48	GCGGATAACAATTTCACACAGGAAACAGCCTTCTCGAGTCGATCAAAACC
KG53	GACTAGCTCCAGCTCATCT
KG54	GATAATGTGTTGACTCTGGTG
KG66	GTAACGCCAGGGTTTTCCCAGTCACGACGTCGACCAGCTCTGGAGG
KG67	GCGGATAACAATTTCACACAGGAAACAGCTGATGACCCTTGATGCACC
